# Supplementary material for: Spatially non-uniform condensates emerge from dynamically arrested phase separation
Source: Nat Commun. 2023 Feb 8;14:684. doi: 10.1038/s41467-023-36059-1 (PMC9908939; doi:10.1038/s41467-023-36059-1)
Supplement: Supplementary file 10 — Source data [file 41467_2023_36059_MOESM10_ESM.xlsx]

## Sheet: Fig 3
Fig. 3
Panel b and c
Time (s)	N(t)	R(t) (μm)
0	117	1.83735
13	98	2.12371
30	84	2.29425
61	69	2.52869
92	55	2.7344
120	46	2.92264
151	41	3.04894
182	37	3.19966
213	27	3.35285
240	26	3.56613
271	23	3.77583
302	20	3.9033
340	17	4.1448
Panel d
Temperature (°C)
20 °C		35 °C		55 °C
Diameter (μm)	tau (s)	Diameter (μm)	tau (s)	Diameter (μm)	tau (s)
13.81	5.9225	27.56	2.0843	36.05	0.68
17.43	7.0748	27.79	2.417	40.53	0.68
21.71	9.94	35.01	3.36	22.91	0.49
24.55	10.73	63.42	5.51	25.17	0.54
27.77	11.64	24.19	1.64	66.6	1.05
29.66	15.22	20.28	1.4879	48.06	0.795
23.95	10.47	24.2	1.6622	53.55	0.77
27.17	13.19			71.72	1.1894
28.16	13.1			57.79	1.01
30.88	14.7
Panel e
Temperature (°C)
20 °C		35 °C
Diameter (μm)	tau (s)	Diameter (μm)	tau (s)
23	22.0597	21.5	2.9
17.95	14.929	23.5	3.61
34.95	24.68	16.5	1.78
9.3	12.8	63.42	5.51
7.5	10.6569	24.19	1.64
29.66	15.22	20.28	1.4879
23.95	10.47	24.2	1.6622
27.17	13.19
28.16	13.1
30.88	14.7
Panel f
At 35 °C
Diameter (μm)	tau (s)
34.36	2.46
26.69	2.056
19.34	1.23
27.72	2.204
29.07	2.5
25.93	2.14
24.2	1.6622

## Sheet: Fig 4
Fig. 4
Panel b
Individual datapoints:					Average and standard deviation:
Before additional RNA		After additional RNA			After additional RNA
Radius (μm)	Number of trapped droplets	Radius (μm)	Number of trapped droplets		For N trapped droplets	Average radius (μm)	Standard deviation radius (μm)
12.8537	0	24.6667	14		0	4.01645	1.39413
4.50911	0	7.27004	1		1	7.68552	2.72922
9.93328	0	6.45908	0		2	8.31413	0.93271
12.8503	0	5.81016	0		3	10.9334	2.01655
9.59022	0	9.25161	1		4	11.6175	1.45726
8.5207	0	9.7378	1		5	14.8178	1.23531
1.56561	0	5.38398	0		6	16.5559	1.64677
1.47284	0	5.04281	1
8.36575	0	16.3433	5
7.03827	0	7.75809	1
7.30675	0	14.0689	1
7.87214	0	3.77308	0
8.46007	0	3.36788	0
1.92703	0	2.46574	0
11.7998	0	3.91234	0
9.15177	0	4.18132	0
3.67834	0	4.38005	0
3.69082	0	3.13678	0
3.95064	0	2.94009	0
3.20758	0	3.64275	0
3.33037	0	3.99028	0
3.80446	0	6.36116	0
1.83417	0	4.22917	0
3.70325	0	4.08318	0
3.04288	0	5.0894	0
2.28224	0	2.25248	0
2.96433	0	5.48306	0
2.71961	0	5.10704	0
5.46451	0	4.83564	0
5.64189	0	3.78559	0
5.8286	0	3.98951	0
5.12841	0	13.1149	5
8.31689	0	12.8215	3
4.46678	0	6.99613	1
4.90487	0	6.67799	1
3.72429	0	15.206	6
4.68376	0	14.0787	3
4.93042	0	8.36317	1
4.31573	0	5.48391	0
5.86162	0	5.73291	0
3.55724	0	11.8076	1
3.94676	0	4.84735	1
4.19147	0	11.996	1
3.31192	0	10.0329	4
3.31192	0	12.0916	1
2.94359	0	9.86081	3
3.18602	0	9.3214	2
2.99723	0	3.24037	0
2.64999	0	2.31156	0
11.2831	0	6.47681	0
11.6409	0	3.82874	0
4.36022	0	18.3907	6
3.6314	0	10.0535	3
3.26908	0	3.28963	0
3.82814	0	4.41444	0
4.43719	0	3.86805	0
3.03734	0	3.06667	0
3.05193	0	4.85588	0
2.53113	0	6.422	1
5.56286	0	11.9196	4
4.7358	0	9.07436	3
2.28224	0	15.6236	5
2.03529	0	5.91843	0
2.72411	0	1.47755	0
2.99109	0	3.08631	0
2.9185	0	3.9139	0
2.20856	0	2.97975	0
15.6753	0	6.05291	0
15.3729	0	3.47833	0
15.5528	0	3.27795	0
10.1547	0	2.89041	0
3.65816	0	9.42554	1
8.83008	0	6.67012	1
10.1798	0	6.02093	1
9.58575	0	8.51488	1
2.28224	0	6.21381	1
2.16796	0	18.3141	8
9.21982	0	8.14064	2
12.3123	0	6.33738	1
7.89429	0	4.37713	1
7.80157	0	3.88939	1
5.53775	0	14.3805	5
7.48059	0	16.071	6
5.06454	0	14.6266	5
3.64481	0	19.6148	9
4.96801	0	12.9	4
3.66814	0	9.71128	3
3.08452	0	7.48034	2
3.37496	0	4.80545	1
3.07662	0	5.41024	1
2.93839	0	7.72662	1
2.76374	0	5.41028	0
2.30465	0	1.34352	0
2.5005	0	4.80559	0
2.66842	0	1.55693	0
4.84134	0	7.4847	0
3.78339	0	4.98437	0
3.64147	0	3.59472	0
2.44259	0	4.89237	0
2.42318	0	3.77268	0
3.418	0	2.02886	0
2.71145	0	1.60419	0
2.61656	0	2.20667	0
2.64377	0	3.74429	0
3.09586	0	3.2041	0
2.64204	0
2.07225	0
2.49257	0
2.66614	0
1.64081	0
4.18108	0
3.49901	0
2.83714	0
2.41437	0
3.10519	0
2.64377	0
3.22357	0
2.59141	0
2.48829	0
2.44259	0
2.47664	0
2.51447	0
3.98185	0
3.76564	0
3.04277	0
2.85373	0
2.71482	0
4.20722	0
2.30465	0
2.39283	0
3.25366	0
2.66728	0
2.34396	0
3.00551	0
4.62415	0
2.54277	0
3.20367	0
3.13107	0
2.74161	0
2.27138	0
3.30198	0
3.32037	0
3.20082	0
3.22499	0
3.56839	0
3.24523	0
3.27466	0
2.78787	0
3.72171	0
3.45566	0
3.32725	0
2.80964	0
3.11009	0
2.76704	0
2.30465	0
2.64607	0
2.42507	0
2.93476	0

## Sheet: Fig 5
Fig. 5
Panel b
Four datapoints taken from Ext. Data Figure 1a
Average [PolyA] dense phase (ng/μL)	Standard deviation [PolyA] dense phase (ng/μL)	Average [PolyA] dilute phase (ng/μL)	Standard deviation [PolyA] dilute phase (ng/μL)	Temperature (°C)
395074	1294.99	300.225	25.4822	20
99340.5	669.825	633.612	19.5932	55
Panel c
Cooling rate (°C/min)
5		10		20
No droplets formed	Droplets formed	No droplets formed	Droplets formed	No droplets formed	Droplets formed
Radius (μm)	Radius (μm)	Radius (μm)	Radius (μm)	Radius (μm)	Radius (μm)
30.1	62.5	36.1	37.6	24.7	32.3
37.3	64.3	29	62.9	30.9	34.5
32.3	61	24.7	52.6	25.7	52.4
25.8	66.9	29.9	40	26.6	43.7
29.9		31.4	41.1	22.8	44.3
30.2		28.8		18.3
25.8		25.9		14
20.6		21.1		12.1
37.6		23.5		9.1
42		16.5
40		15.9
53.7		11.9
26.2		9.8
16.1		7.8
15.5
9.5
50.1
51.7
49.6
58.5

## Sheet: Ext. Fig 1
Ext. Data Fig. 1
Panel a
Average [PolyA] dense phase (ng/μL)	Standard deviation [PolyA] dense phase (ng/μL)	Average [PolyA] dilute phase (ng/μL)	Standard deviation [PolyA] dilute phase (ng/μL)	Temperature (°C)
395074	1294.99	300.225	25.4822	20
383740	8620.78	325.625	16.3743	25
318228	2247.33	415.193	13.7517	30
269681	2995.49	436.388	29.6553	35
227523	703.176	479.368	32.594	40
176474	796.215	505.946	23.185	45
140652	1395.07	573.252	15.0305	50
99340.5	669.825	633.612	19.5932	55
Average and standard deviations were calculated using the individual datapoints:
20 °C		25 °C		30 °C		35 °C		40 °C		45 °C		50 °C		55 °C
[PolyA] dense phase (ng/μL)	[PolyA] dilute phase (ng/μL)	[PolyA] dense phase (ng/μL)	[PolyA] dilute phase (ng/μL)	[PolyA] dense phase (ng/μL)	[PolyA] dilute phase (ng/μL)	[PolyA] dense phase (ng/μL)	[PolyA] dilute phase (ng/μL)	[PolyA] dense phase (ng/μL)	[PolyA] dilute phase (ng/μL)	[PolyA] dense phase (ng/μL)	[PolyA] dilute phase (ng/μL)	[PolyA] dense phase (ng/μL)	[PolyA] dilute phase (ng/μL)	[PolyA] dense phase (ng/μL)	[PolyA] dilute phase (ng/μL)
396004	372.013	375820	369.097	316970	469.416	272574	522.658	227816	575.434	177264	597.517	140741	592.48	99925	687.801
393595	339.334	394196	355.261	316782	445.017	270689	498.992	227487	568.297	175755	559.477	141720	606.582	99741	678.927
395624	328.001	391678	346.666	317604	440.98	269956	499.449	228221	561.884	177054	546.907	141491	590.054	98424.5	662.971
	316.573	380419	353.358	321558	427.146	265503	517.142	226570	539.158	175822	537.709	138655	581.862	99271.4	665.802
	315.475	376586	346.808		419.321		482.072		527.305		527.198		592.014		671.227
	302.388		341.446		427.963		470.134		521.183		532.576		587.353		656.299
	302.68		345.621		426.809		457.116		509.569		524.149		590.796		647.533
	305.458		337.315		422.912		433.233		513.172		520.951		593.687		650.378
	294.895		330.989		423.748		451.053		508.072		525.172		570.259		643.698
	295.994		333.808		422.62		454.894		500.158		519.735		575.708		633.354
	292.989		330.255		415.232		441.678		501.808		510.211		579.265		640.872
	288.388		323.689		420.943		447.163		500.372		516.662		565.059		636.63
	287.725		322.57		410.113		448.653		491.459		508.906		561.771		635.943
	282.596		323.322		410.993		433.595		489.465		505.619		572.117		641.741
	276.774		317.919		414.203		435.16		485.978		514.863		558.864		641.784
	278.233		321		408.583		438.148		480.149		504.849		557.158		634.724
	279.72		321.175		401.595		422.063		483.643		498.027		562.886		635.492
	272.587		310.194		412.724		423.894		484.711		499.781		559.215		629.194
	272.443		314.111		406.736		435.336		478.681		501.568		559.301		626.314
			314.486		405.21		422.404		477.585		490.513		563.853		629.84
			314.749		412.079		420.376		482.953		496.295		560.371		627.349
			315.547		412.307		425.619		475.291		496.372		556.708		622.059
			319.201		408.441		416.415		472.629		488.846		561.894		627.422
			313.029		415.472		414.919		475.67		492.479		558.786		624.848
			313.415		409.407		419.092		473.832		495.289				621.433
			310.727		405.773		416.442		472.778		495.037				626.265
			307.904		404.324		415.43		473.09		498.501				620.004
			310.153		402.961		422.306		471.185		495.524				624.356
			315.242		403.191		422.084		468.643		493.156				628.807
			307.547		405.743		417.163		469.096		498.521				616.762
			307.784		405.957		416.431		466.166		496.733				613.54
					406.249		419.126		468.809		489.497				620.028
					409.668		410.876		469.643		488.879				616.266
					409.953		421.183		466.052		487.89				610.45
					402.208		415.973		466.446		485.159				619.584
					409.446		410.195		456.653		490.366				614.666
					406.696		414.462		454.076		488.83				607.646
							416.481		458.372		482.331				611.637
							410.646		457.493		488.484				607.228
							412.015		454.283		489.255
							419.834		454.069		483.23
									449.438		486.646
									445.912
									443.841
									445.137
									442.118
									444.057
									446.508
									441.861
									441.767
									441.815
Panel b
Temperature (°C)	Average E(PolyA-PolyA)	Standard deviation E(PolyA-PolyA)	Average E(PolyA-PEG)	Standard deviation E(PolyA-PEG)
20	0.10124	0.00253	0.06974	0.00107
35	0.09393	0.00145	0.05002	0.000442136
55	0.07445	0.000979059	0.03802	0.000810605
E was calculated using the formula E= 1- taudonor/tauacceptor
The standard deviation of E was calculated using the formula S.T.E= E * SQRT( (S.T.tauacceptor/tauacceptor)^2 + (S.T.taudonor/taudonor)^2)
The lifetime tau of the donor and acceptor were recorded as described in the method section using Leica Confocal microscope with tausense module
Tau donor (PolyA)
Temperature (°C)	Average	Standard deviation	Individual datapoints
20	1.69308	0.0175046	1.73	1.71	1.7	1.69	1.7	1.71	1.68	1.69	1.7	1.68	1.67	1.68	1.67
35	1.455	0.0094054	1.44	1.45	1.45	1.45	1.45	1.45	1.45	1.46	1.46	1.46	1.45	1.46	1.46	1.48
55	1.18357	0.0108182	1.17	1.18	1.17	1.17	1.18	1.18	1.18	1.18	1.18	1.2	1.2	1.2	1.19	1.19
Tau acceptor (polyA)
Temperature (°C)	Average	Standard deviation	Individual datapoints
20	1.52167	0.0345972	1.53	1.62	1.53	1.53	1.53	1.51	1.51	1.51	1.51	1.5	1.5	1.48
35	1.31833	0.0185047	1.33	1.33	1.33	1.33	1.34	1.34	1.32	1.32	1.3	1.3	1.29	1.29
55	1.09545	0.0103573	1.09	1.1	1.11	1.09	1.1	1.1	1.1	1.11	1.08	1.08	1.09
Tau acceptor (PEG)
Temperature (°C)	Average	Standard deviation	Individual datapoints
20	1.575	0.0177281	1.59	1.6	1.59	1.57	1.58	1.56	1.56	1.55
35	1.38222	0.00833333	1.39	1.39	1.38	1.38	1.39	1.39	1.37	1.37	1.38
55	1.13857	0.0219306	1.17	1.13	1.15	1.12	1.11	1.16	1.13
	tau donor
	average	stdev
20	1.69308	0.0175046	1.73	1.71	1.7	1.69	1.7	1.71	1.68	1.69	1.7	1.68	1.67	1.68	1.67
35	1.455	0.0094054	1.44	1.45	1.45	1.45	1.45	1.45	1.45	1.46	1.46	1.46	1.45	1.46	1.46	1.48
55	1.18357	0.0108182	1.17	1.18	1.17	1.17	1.18	1.18	1.18	1.18	1.18	1.2	1.2	1.2	1.19	1.19
	tau donor acceptor polyA
	average	stdev
20	1.52167	0.0345972	1.53	1.62	1.53	1.53	1.53	1.51	1.51	1.51	1.51	1.5	1.5	1.48
35	1.31833	0.0185047	1.33	1.33	1.33	1.33	1.34	1.34	1.32	1.32	1.3	1.3	1.29	1.29
55	1.09545	0.0103573	1.09	1.1	1.11	1.09	1.1	1.1	1.1	1.11	1.08	1.08	1.09
	tau donor acceptor PEG
	average	stdev
20	1.575	0.0177281	1.59	1.6	1.59	1.57	1.58	1.56	1.56	1.55
35	1.38222	0.00833333	1.39	1.39	1.38	1.38	1.39	1.39	1.37	1.37	1.38
55	1.13857	0.0219306	1.17	1.13	1.15	1.12	1.11	1.16	1.13
	EPolyA-polyA			EPolyA-PEG
20	0.101242	0.0953355	0.107148	0.069741	0.0638346	0.0756474
35	0.093929	0.0870561	0.100802	0.0500191	0.0431462	0.0568919								20	0.101242	20	0.069741
55	0.07445	0.066001	0.082899	0.0380205	0.0295715	0.0464695								35	0.093929	35	0.0500191
														55	0.07445	55	0.0380205
	0.00252869			0.0010659
	0.00145152			0.000442136
	0.000979059			0.000810605

## Sheet: Ext. Fig 4
Ext. Data Fig. 4
Temperature (°C)	Intensity
20	60.475
30	51.471
40	33.726
50	21.248
60	13.705
Linear fit:
Equation	y = a + b*x
Plot	relint
Weight	No Weighting
Intercept	85.6302 ± 3.98228
Slope	-1.23763 ± 0.09386
Residual Sum of Squares	26.4309
Pearson's r	-0.99148
R-Square(COD)	0.98304
Adj. R-Square	0.97738

## Sheet: Ext. Fig 5
Ext. Data Fig. 5
Stage Temperature (°C)	Sample temperature (°C) when cooling at
	20 °C/min					15 °C/min	10 °C/min	5 °C/min	1 °C/min	>1 °C/min, equilibrium
	Average	Standard deviation	Repeat 1	Repeat 2	Repeat 3
20	31.2827	0.8063	30.3074	31.3209	31.2229	31.0123	27.165	22.9478	20	20
25	39.2595	1.18427	38.2573	40.4427	38.2238	36.6285	32.5776	28.2468	25	25
30	45.0029	0.43385	44.9386	44.888	44.5771	39.8442	38.0867	32.6658	30	30
35	48.6227	0.49019	48.6369	48.8269	47.9412	44.4702	43.177	39.0557	35	35
40	51.6656	1.22496	50.7164	52.9856	50.5343	47.1405	46.6196	42.5581	40	40
45	53.3259	1.22581	52.9949	54.4492	51.7417	51.2311	51.0726	47.6999	45	45
50	54.3894	0.80404	54.02	55.3339	53.4913	53.386	52.7706	50.537	50	50
55	53.4708	1.37192	52.7121	54.1857	51.9829	54.1627	53.0333	54.9975	55	55

## Sheet: Ext. Fig 6
Ext. Data Fig. 6
Panel a
Cooling rate (°C/min)	Radius = 37.8 μm	Radius = 23.7 μm	Radius = 14.3 μm
1	3	1	0
5	13	2	0
10	22	8	0
12	37	14	0
20	51	24	0

## Sheet: Ext Fig 8
Ext. Data Fig. 8
Panel a
Datapoints taken from Ext. Data Figure 1a (fit explained in Supplementary text 3).
Average [PolyA] dense phase (ng/μL)	Standard deviation [PolyA] dense phase (ng/μL)	Average [PolyA] dilute phase (ng/μL)	Standard deviation [PolyA] dilute phase (ng/μL)	Temperature (°C)
395074	1294.99	300.225	25.4822	20
383740	8620.78	325.625	16.3743	25
318228	2247.33	415.193	13.7517	30
269681	2995.49	436.388	29.6553	35
227523	703.176	479.368	32.594	40
176474	796.215	505.946	23.185	45
140652	1395.07	573.252	15.0305	50
99340.5	669.825	633.612	19.5932	55
Panel b
Datapoints taken from Ext. Data Figure 1a (fit explained in Supplementary text 4).
Average [PolyA] dense phase (ng/μL)	Standard deviation [PolyA] dense phase (ng/μL)	Temperature (°C)
395074	1294.99	20
383740	8620.78	25
318228	2247.33	30
269681	2995.49	35
227523	703.176	40
176474	796.215	45
140652	1395.07	50
99340.5	669.825	55

## Sheet: Ext. Fig 9
Ext. Data Fig. 9
At 20 °C/min:
Temperature (°C)	Average Volume (%)	Stand deviation	Repeat 1 Volume (%)	Repeat 2 Volume (%)	Repeat 3 Volume (%)
55	100	0	100	100	100
52.5	94.67	3.8996	97.0876	96.7512	90.1713
50.4	91.584	4.14839	95.1777	92.5299	87.0443
46.7	87.1456	4.16331	90.513	88.4332	82.4906
43.5	83.3075	3.67726	86.8929	83.4848	79.5448
39.5	78.5335	5.32015	82.5052	80.6063	72.4889
35.5	76.4648	5.78421	79.9449	79.6617	69.7877
31.4	74.5077	5.4664	79.1034	75.9571	68.4627
27.6	73.7078	5.35809	78.2678	75.0492	67.8065
24.5	73.4905	5.71825	78.2678	75.0492	67.1545
20	72.9744	5.96781	78.2678	74.1487	66.5067
At 1 °C/min:
Temperature (°C)	Average Volume (%)	Stand deviation	Repeat 1 Volume (%)	Repeat 2 Volume (%)	Repeat 3 Volume (%)
55	100	0	100	100	100
52.5	92.8456	1.27886	93.9816	91.4605	93.0946
50	88.1501	1.12562	89.1547	86.9336	88.3619
47	83.5909	0.69637	83.5842	84.2905	82.8978
38	73.3435	3.65053	70.6836	77.5054	71.8415
32	71.2199	0.79875	71.4992	70.319	71.8415

## Sheet: Ext. Fig 10
Ext. Data Fig. 10
Panel a
Temperature (°C)
20		35		55
tau (s)	Diameter^2 (μm^2)	tau (s)	Diameter^2 (μm^2)	tau (s)	Diameter^2 (μm^2)
12.12	721.05	7.659	676.6	5.924	1345.11
4.75	159.92	6.4789	466.46	4.757	1088.79
9.49	517.84	7.01	546.6	5.407	1323.18
8.13	322.13	6.011	379.86	6.623	1495.79
4.455	96.41	5.614	305.39	7.188	1747.49
13.32	899.44	5.29	247.09	8.044	2058.66
6.54	217.64	4.563	180.7	6.375	1547.75
7.157	293.27	3.78	117.19	5.973	1164.42
Panel c
Plotted lines which linearly connected the datapoints:
Cooling rate (°C/min)	Critical radius (μm) for Diffusion coefficient is
	12 μm^2/s	1.2 μm^2/s	0.12 μm^2/s	0.012 μm^2/s
0.5	84.8528	26.8328	8.48528	2.68328
0.7	71.7137	22.6779	7.17137	2.26779
1	60	18.9737	6	1.89737
1.5	48.9898	15.4919	4.89898	1.54919
2	42.4264	13.4164	4.24264	1.34164
2.5	37.9473	12	3.79473	1.2
3	34.641	10.9544	3.4641	1.09545
3.5	32.0714	10.1418	3.20713	1.01419
4	30	9.48683	3	0.94868
4.5	28.2843	8.94427	2.82843	0.89443
5	26.8328	8.48528	2.68328	0.84853
5.5	25.5841	8.0904	2.55841	0.80904
6	24.4949	7.74597	2.44949	0.7746
6.5	23.5339	7.44208	2.35339	0.74421
7	22.6779	7.17137	2.26779	0.71714
7.5	21.9089	6.9282	2.19089	0.69282
8	21.2132	6.7082	2.12132	0.67082
8.5	20.5798	6.50791	2.05798	0.65079
9	20	6.32456	2	0.63246
9.5	19.4666	6.15587	1.94666	0.61559
10	18.9737	6	1.89737	0.6
10.5	18.5164	5.8554	1.85164	0.58554
11	18.0907	5.72078	1.80907	0.57208
11.5	17.693	5.59503	1.7693	0.5595
12	17.3205	5.47723	1.73205	0.54772
12.5	16.9706	5.36656	1.69706	0.53666
13	16.641	5.26235	1.6641	0.52623
13.5	16.3299	5.16398	1.63299	0.5164
14	16.0357	5.07093	1.60357	0.50709
14.5	15.7568	4.98273	1.57568	0.49827
15	15.4919	4.89898	1.54919	0.4899
15.5	15.24	4.81932	1.524	0.48193
16	15	4.74342	1.5	0.47434
16.5	14.771	4.67099	1.4771	0.4671
17	14.5521	4.60179	1.45521	0.46018
17.5	14.3427	4.53557	1.43427	0.45356
18	14.1421	4.47214	1.41421	0.44721
18.5	13.9497	4.41129	1.39497	0.44113
19	13.7649	4.35286	1.37649	0.43529
19.5	13.5873	4.29669	1.35873	0.42967
20	13.4164	4.24264	1.34164	0.42426
20.5	13.2518	4.19058	1.32518	0.41906
21	13.0931	4.14039	1.30931	0.41404
21.5	12.9399	4.09197	1.29399	0.4092
22	12.792	4.0452	1.2792	0.40452
22.5	12.6491	4	1.26491	0.4
